# Supplementary material for: A Green and Effective Polyethylene Glycols-Based Microwave-Assisted Extraction of Carnosic and Rosmarinic Acids from Rosmarinus officinalis Leaves
Source: Foods. 2023 Apr 24;12(9):1761. doi: 10.3390/foods12091761 (PMC10177924; doi:10.3390/foods12091761)
Supplement: Supplementary file 1 [file foods-12-01761-s001.zip]

Archive with 1 entries (1 files):
- foods-2300410-supplementary.pdf
